# Supplementary material for: The Impact of Hospital/Surgeon Volume on Acute Renal Failure and Mortality in Liver Transplantation: A Nationwide Cohort Study
Source: PLoS One. 2016 Oct 5;11(10):e0162992. doi: 10.1371/journal.pone.0162992 (PMC5051740; doi:10.1371/journal.pone.0162992)
Supplement: S1 File — (XLSX) [file pone.0162992.s001.xlsx]

## Sheet: Sheet1
	Frequency	Percent
1	720	24.51
2	380	12.93
3	343	11.67
4	204	6.94
5	150	5.11
6	135	4.59
7	134	4.56
8	80	2.72
9	67	2.28
10	65	2.21
11	60	2.04
12	59	2.01
13	51	1.74
14	42	1.43
15	29	0.99
16	28	0.95
17	26	0.88
18	26	0.88
19	21	0.71
20	21	0.71
21	20	0.68
22	17	0.58
23	16	0.54
24	14	0.48
25	14	0.48
26	13	0.44
27	12	0.41
28	12	0.41
29	10	0.34
30	9	0.31
