# Supplementary material for: The Impact of Hospital/Surgeon Volume on Acute Renal Failure and Mortality in Liver Transplantation: A Nationwide Cohort Study
Source: PLoS One. 2016 Oct 5;11(10):e0162992. doi: 10.1371/journal.pone.0162992 (PMC5051740; doi:10.1371/journal.pone.0162992)
Supplement: S2 File — (XLSX) [file pone.0162992.s002.xlsx]

## Sheet: Sheet1
	Frequency	Percent
1	866	29.48
2	421	14.33
3	378	12.87
4	373	12.7
5	218	7.42
6	212	7.22
7	146	4.97
8	96	3.27
9	48	1.63
10	32	1.09
11	27	0.92
12	26	0.88
13	20	0.68
14	15	0.51
15	15	0.51
16	12	0.41
17	12	0.41
18	7	0.24
19	5	0.17
20	3	0.1
21	3	0.1
22	2	0.07
23	1	0.03
